# Supplementary material for: A Gifsy prophage-encoded protein confers broad phage resistance in Salmonella enterica and is widely distributed across Enterobacteriaceae
Source: Appl Environ Microbiol. 2025 Nov 10;91(12):e01384-25. doi: 10.1128/aem.01384-25 (PMC12724215; doi:10.1128/aem.01384-25)
Supplement: Table S3 — Top DALI server hits for GiPD474. [file aem.01384-25-s0010.xlsx]

## Sheet: DALI results PDB matches
Supplementary Table 3: Top 150 DALI hits for STM474_RS13505 (GiPD474).
Top 150 DALI server hit are displayed with correponding PDB ID, individual polypeptide chain, Z-score, root-mean-square deviation (RMSD), aligned length, total residue count, percentage identity and protein description.
All hits were compared against the GiPD474 Alphafold model.
PDB description are based on Protein Data Bank annotations.
Hit #	PDB ID	Chain	Z-score	RMSD	Aligned Length	Total Residues	% Identity	PDB Description
1	8ray	A	27.4	2.1	245	255	20	ParA family protein
2	8jmk	C	27.3	2.3	249	264	19	Spo0J regulator(Soj)
3	6iub	B	27.3	2.1	248	264	19	Spo0J regulator(Soj)
4	6iuc	D	27.2	2.2	248	264	19	Spo0J regulator(Soj)
5	6iud	C	27.2	2.3	249	264	19	Spo0J regulator(Soj)
6	6iud	B	27.2	2.2	249	264	19	Spo0J regulator(Soj)
7	8jmj	B	27.1	2.2	249	264	20	Spo0J regulator(Soj)
8	8jmk	A	27.1	2.2	248	264	19	Spo0J regulator(Soj)
9	6iud	A	27.1	2.2	249	264	19	Spo0J regulator(Soj)
10	6iuc	C	27.1	2.2	248	264	19	Spo0J regulator(Soj)
11	8jmj	A	27.1	2.3	249	264	19	Spo0J regulator(Soj)
12	8jml	A	27.1	2.2	248	264	19	Spo0J regulator(Soj)
13	6iud	D	27	2.2	249	264	19	Spo0J regulator(Soj)
14	6iuc	B	27	2.2	249	264	19	Spo0J regulator(Soj)
15	8jmk	D	27	2.2	249	264	19	Spo0J regulator(Soj)
16	8jmk	B	27	2.2	249	264	19	Spo0J regulator(Soj)
17	8jml	B	27	2.3	248	263	19	Spo0J regulator(Soj)
18	8jmj	C	27	2.3	249	264	19	Spo0J regulator(Soj)
19	8ray	B	27	2.1	245	252	20	ParA family protein
20	6iub	A	26.9	2.2	248	264	19	Spo0J regulator(Soj)
21	6iuc	A	26.9	2.2	247	264	19	Spo0J regulator(Soj)
22	8jmj	D	26.9	2.2	249	264	20	Spo0J regulator(Soj)
23	6non	B	26.9	2.5	248	252	19	Cobyrinate a,c-diamide synthase
24	6noo	A	26.7	2.3	248	259	19	Maintenance of carboxysome positioning A protein (McdA)
25	6noo	B	26.6	2.5	248	259	19	Maintenance of carboxysome positioning A protein (McdA)
26	6non	A	26.5	2.3	248	259	19	Cobyrinate a,c-diamide synthase
27	6nop	B	26.3	2.4	247	262	19	Cobyrinate a,c-diamide synthase
28	6nop	A	26.1	2.4	247	260	19	Cobyrinate a,c-diamide synthase
29	7npe	B	25.8	2.7	264	402	15	AAA family ATPase
30	3ez6	A	25.5	3.1	271	388	13	Plasmid partition protein A
31	3ez6	B	25.3	3	271	394	14	Plasmid partition protein A
32	7npe	C	25.3	2.8	264	400	15	AAA family ATPase
33	7npe	D	25.1	2.7	264	402	16	AAA family ATPase
34	3ez2	A	24.9	3.1	272	388	14	Plasmid partition protein A
35	3ez2	B	24.7	3.2	272	394	14	Plasmid partition protein A
36	7npe	A	24.6	2.8	263	398	15	AAA family ATPase
37	2bek	D	24.5	2.3	232	243	16	Segregation protein
38	2bek	C	24.5	2.2	232	244	16	Segregation protein
39	2bek	B	24.4	2.3	232	243	16	Segregation protein
40	2bek	A	24.3	2.3	232	244	16	Segregation protein
41	2bej	A	24.2	2.3	232	245	16	Segregation protein
42	4ru8	A	24	3.1	261	314	14	Uncharacterized protein
43	5k5z	A	24	3.1	259	310	14	ParA
44	1wcv	1	23.9	2.4	232	243	17	Segregation protein
45	4ru8	D	23.9	3.2	261	314	13	Uncharacterized protein
46	5k5z	D	23.9	3.2	261	314	13	ParA
47	5tvk	B	23.8	2.5	234	242	19	PF-32 protein
48	2oze	A	23.4	2.7	251	284	22	Delta protein
49	5if9	A	23.3	2.3	229	251	19	Cobyrinate a,c-diamide synthase
50	5ihp	B	23.2	2.3	225	245	19	Cobyrinate a,c-diamide synthase
51	5if9	B	23.2	2.3	224	244	20	Cobyrinate a,c-diamide synthase
52	5ihp	A	23.1	2.3	225	246	19	Cobyrinate a,c-diamide synthase
53	4pfs	B	22.9	2.3	226	246	19	Cobyrinate a,c-diamide synthase
54	7npf	H	22.9	2.8	264	402	14	AAA family ATPase
55	7npf	D	22.9	2.8	264	402	14	AAA family ATPase
56	7npf	B	22.9	2.8	264	402	14	AAA family ATPase
57	7npf	F	22.9	2.8	264	402	14	AAA family ATPase
58	4ru8	B	22.8	2.9	254	307	13	Uncharacterized protein
59	5k5z	B	22.8	2.8	252	302	13	ParA
60	3pg5	C	22.6	2.7	255	312	20	Uncharacterized protein
61	4pfs	A	22.6	2.3	223	245	18	Cobyrinate a,c-diamide synthase
62	3q9l	B	22.6	2.7	236	257	19	Septum site-determining protein MinD
63	5tvk	A	22.6	2.5	229	237	19	PF-32 PROTEIN
64	3q9l	A	22.6	2.7	236	257	19	Septum site-determining protein MinD
65	3r9i	A	22.5	2.7	237	257	19	Septum site-determining protein MinD
66	3r9i	D	22.5	2.7	238	257	18	Septum site-determining protein MinD
67	7npd	A	22.5	2.7	251	387	14	Walker A-type ATPase
68	3pg5	D	22.4	2.6	252	302	19	Uncharacterized protein
69	3r9j	A	22.4	2.6	232	250	19	Septum site-determining protein MinD
70	7npf	G	22.4	2.9	268	404	15	AAA family ATPase
71	7npf	A	22.3	3	270	404	15	AAA family ATPase
72	3r9j	B	22.3	2.5	228	250	19	Septum site-determining protein MinD
73	3pg5	A	22.2	2.7	249	298	19	Uncharacterized protein
74	7npf	C	22.2	3	272	404	15	AAA family ATPase
75	5u1j	D	22.2	2.7	245	291	13	Uncharacterized protein
76	6riq	V	22.2	2.8	236	254	16	MinC
77	6riq	D	22.2	2.8	236	254	16	MinC
78	6riq	N	22.2	2.8	236	254	16	MinC
79	3pg5	B	22.1	2.7	250	301	19	Uncharacterized protein
80	5u1j	B	22.1	2.9	247	291	14	Uncharacterized protein
81	6riq	J	22.1	2.8	236	254	16	MinC
82	3r9i	B	22.1	2.8	235	254	19	Septum site-determining protein MinD
83	3r9i	C	22.1	2.9	235	254	19	Septum site-determining protein MinD
84	6riq	K	22.1	2.8	236	254	15	MinC
85	6riq	U	22.1	2.8	236	254	16	MinC
86	7npf	E	22.1	3	270	404	15	AAA family ATPase
87	6riq	M	22.1	2.8	236	254	16	MinC
88	6riq	R	22.1	2.8	236	254	16	MinC
89	6riq	Q	22.1	2.8	236	254	16	MinC
90	6riq	C	22.1	2.8	236	254	16	MinC
91	6riq	G	22.1	2.8	236	254	16	MinC
92	4ru8	C	22	2.7	245	292	13	Uncharacterized protein
93	3k9h	B	21.9	2.7	223	229	19	PF-32 protein
94	3k9g	A	21.9	2.4	217	226	18	PF-32 protein
95	5u1j	A	21.9	2.8	245	289	13	Uncharacterized protein
96	5k5z	C	21.9	2.7	242	291	14	ParA
97	5u1j	C	21.9	2.8	246	288	14	Uncharacterized protein
98	3k9h	A	21.7	2.6	220	229	18	PF-32 protein
99	1g3r	A	21.5	2.6	224	237	17	Cell division inhibitor
100	1ion	A	21.4	2.8	227	243	18	Probable cell division inhibitor MinD
101	1g3q	A	21.4	2.6	223	237	17	Cell division inhbitor
102	5j1j	B	20.8	2.9	231	248	17	Site-determining protein
103	2ynm	A	20.5	3.1	232	267	14	Light-independent protochlorophyllide reductase
104	3fwy	B	20.5	3.2	231	268	16	Light-independent protochlorophyllide reductase I
105	2ynm	B	20.4	3.1	232	268	14	Light-independent protochlorophyllide reductase
106	4v02	A	20.4	2.6	224	244	18	Site-determining protein
107	4v02	B	20.3	2.5	221	242	18	Site-determining protein
108	4wzb	H	20.3	3	233	262	15	Nitrogenase molybdenum-iron protein alpha chain
109	7ut8	E	20.3	3	233	271	15	Nitrogenase molybdenum-iron protein alpha chain
110	5j1j	A	20.3	3.1	233	273	18	Site-determining protein
111	3ea0	B	20.2	2.9	230	242	15	ATPase, ParA family
112	4v03	B	20.2	2.5	218	236	18	Site-determining protein
113	3fwy	A	20.2	3.3	228	268	16	Light-independent protochlorophyllide reductase I
114	4wzb	F	20.2	3.1	233	263	15	Nitrogenase molybdenum-iron protein alpha chain
115	7uta	G	20.1	3.1	234	271	15	Nitrogenase molybdenum-iron protein alpha chain
116	7ejw	B	20.1	3.2	231	265	18	Transcriptional antiactivator FleN
117	4wzb	G	20	3.1	233	272	15	Nitrogenase molybdenum-iron protein alpha chain
118	4v03	A	20	2.5	217	236	18	Site-determining protein
119	4rz3	B	19.9	3	231	244	13	Site-determining protein
120	4rz3	A	19.9	3	231	244	13	Site-determining protein
121	3ea0	A	19.9	2.8	230	240	15	ATPase, ParA family
122	4wzb	E	19.9	3.3	233	270	15	Nitrogenase molybdenum-iron protein alpha chain
123	8oie	E	19.8	3	232	272	14	Nitrogenase protein alpha chain
124	8pb9	B	19.7	3.3	232	265	17	Transcriptional regulator FleQ
125	6q93	A	19.7	3.3	233	276	14	Nitrogenase iron protein
126	7ut8	F	19.7	3.1	233	271	15	Nitrogenase molybdenum-iron protein alpha chain
127	8oie	I	19.7	3.1	230	272	14	Nitrogenase protein alpha chain
128	8oie	J	19.7	3	231	272	14	Nitrogenase protein alpha chain
129	8oie	D	19.7	3.1	231	272	14	Nitrogenase protein alpha chain
130	8pb9	A	19.6	3.3	236	265	17	Transcriptional regulator FleQ
131	7ut9	F	19.6	3.1	234	271	15	Nitrogenase molybdenum-iron protein alpha chain
132	1hyq	A	19.6	3	222	232	18	Cell division inhibitor (MinD)
133	6q93	C	19.5	3.3	233	284	13	Nitrogenase iron protein
134	8p53	B	19.5	3.2	232	268	17	Antiactivator FleN
135	8p53	A	19.5	3.2	232	268	17	Antiactivator FleN
136	8dfc	F	19.5	3	233	274	13	Nitrogenase molybdenum-iron protein alpha chain
137	8dfd	F	19.5	3	233	274	13	Nitrogenase molybdenum-iron protein alpha chain
138	8dfd	E	19.5	3	233	274	13	Nitrogenase molybdenum-iron protein alpha chain
139	8dfc	E	19.5	3	233	274	13	Nitrogenase molybdenum-iron protein alpha chain
140	1g21	G	19.5	3.2	229	268	14	Nitrogenase molybdenum-iron protein alpha chain
141	7ejw	A	19.4	3.1	227	274	17	Transcriptional antiactivator FleN
142	6q93	H	19.4	3.4	234	287	14	Nitrogenase iron protein
143	6q93	E	19.4	3.4	233	275	13	Nitrogenase iron protein
144	7tqe	A	19.4	3.3	233	273	14	Nitrogenase iron protein
145	7uta	F	19.4	3	234	271	13	Nitrogenase molybdenum-iron protein alpha chain
146	8dfd	G	19.4	3	233	274	13	Nitrogenase molybdenum-iron protein alpha chain
147	8dfd	H	19.4	3.1	233	274	13	Nitrogenase molybdenum-iron protein alpha chain
148	9buo	F	19.3	3	231	265	16	Light-independent protochlorophyllide reductase I
149	6q93	F	19.3	3.3	233	273	13	Nitrogenase iron protein
150	9cu2	M	19.3	3.4	232	280	14	Nitrogenase molybdenum-iron protein alpha chain
